# Supplementary material for: Fission yeast condensin contributes to interphase chromatin organization and prevents transcription-coupled DNA damage
Source: Genome Biol. 2020 Nov 5;21:272. doi: 10.1186/s13059-020-02183-0 (PMC7643427; doi:10.1186/s13059-020-02183-0)
Supplement: Supplementary file 2 — Additional file 2. Table S2, Hi-C library sequencing read statistics. (CSV 1 kb) [file 13059_2020_2183_MOESM2_ESM.csv]

DATASET	BIOLOGICAL REPLICATE	Alignable	Below MAPQ Threshold	Hi-C Contacts	Hi-C Contacts / 3' Bias (Long Range)	Hi-C Contacts / Ligation Motif Present	Hi-C Contacts / Pair Type %(L-I-O-R)	Inter-chromosomal	Intra-chromosomal	Intra-fragment Reads	Library Complexity Estimate	Long Range	Optical Duplicates	PCR Duplicates	Sequenced Read Pairs	Sequenced Read Pairs / Chimeric Ambiguous	Sequenced Read Pairs / Chimeric Paired	Sequenced Read Pairs / Ligation Motif Present	Sequenced Read Pairs / Normal Paired	Sequenced Read Pairs / Unmapped	Short Range	Unique Reads
cut14+	1	77061409	16409144	24644269	63% - 37%	10793771	25% - 25% - 25% - 25%	7705887	16938382	2755881	61278210	8991901	157180	33094935	84148165	5414222	12069725	39796611	64991684	1672534	7946145	43809294
cut14+	2	74777468	7450564	34309022	75% - 25%	16294237	25% - 25% - 25% - 25%	6940775	27368247	3872354	69160248	14267569	207371	28938157	80516920	4275481	15515530	43177613	59261938	1463971	13100052	45631940
cut14+	mega	151838877	23859708	58953291	69% - 31%	27088008	25% - 25% - 25% - 25%	14646662	44306629	6628235	n/a	23259470	364551	62033092	164665085	9689703	27585255	n/a	124253622	3136505	21046197	89441234
cut14SO	1	72533166	14777022	22414204	69% - 31%	10496512	25% - 25% - 25% - 25%	6277294	16136910	3883343	57241960	7892829	162679	31295918	79837684	5757480	12626381	39273367	59906785	1547038	8243824	41074569
cut14SO	2	73623692	5232969	33060098	75% - 25%	15752831	25% - 25% - 25% - 25%	6181263	26878835	6447889	67491393	13574478	232490	28650246	77970701	2825064	14201745	36402959	59421947	1521945	13303734	44740956
cut14SO	mega	146156858	20009991	55474302	73% - 27%	26249343	25% - 25% - 25% - 25%	12458557	43015745	10331232	n/a	21467307	395169	59946164	157808385	8582544	26828126	n/a	119328732	3068983	21547558	85815525
